# Supplementary material for: Longitudinal assessment and predictors of subjective taste change after hematopoietic cell transplantation (HCT)
Source: Support Care Cancer. 2026 Jun 3;34(6):605. doi: 10.1007/s00520-026-10831-7 (PMC13233654; doi:10.1007/s00520-026-10831-7)
Supplement: Supplementary file 1 — (XLSX 16.7 KB) [file 520_2026_10831_MOESM1_ESM.xlsx]

## Sheet: Sheet1
Supplement 1: Patient-Reported Taste Change During Hospitalization and at Subsequent Follow-Up Visits
	Hospitalization N (%)			Follow-Up Visits N (%)
				3 months			6 months			12 months
Variable	Not at all/a little	Quite a bit/very much	p-value	Not at all/a little	Quite a bit/very much	p-value	Not at all/a little	Quite a bit/very much	p-value	Not at all/a little	Quite a bit/very much	p-value
N	100	94		161	43		90	18		107	15
Age at baseline, mean /SD	53.3 (12.7)	51.7 (13.8)	0.3962	52.4 (13.1)	56.9 (9.4)	0.0355	48.6 (15.4)	56.9 (10.9)	0.0329	51.1 (13.6)	60.2 (8.8)	0.014
Gender			0.7387			0.5641			0.861			0.1462
Male	54 (54)	53 (56.4)		94 (58.4)	23 (53.5)		53 (58.9)	11 (61.1)		64 (59.8)	6 (40.0)
Female	46 (46)	41 (43.6)		67 (41.6)	20 (46.5)		37 (41.1)	7 (38.9)		43 (40.2)	9 (60.0)
Type of transplant			0.1699			0.3098			NA			0.8946
Allogeneic	67 (67)	54 (57.4)		91 (56.5)	28 (65.1)		90 (100.0)	18 (100.0)		84 (78.5)	12 (80.0)
Autologous	33 (33)	40 (42.6)		70 (43.5)	15 (34.9)		0	0		23 (21.5)	3 (20.0)
Conditioning regimen			0.0467			0.7406			0.6873			0.1386
Myeloablative	43 (43)	55 (58.5)		91 (56.5)	26 (60.5)		22 (24.4)	6 (33.0)		46 (43.0)	3 (20.0)
Reduced intensity	44 (44)	34 (36.2)		48 (29.8)	13 (30.2)		49 (54.4)	8 (44.4)		43 (40.2)	10 (66.7)
Non-myeloablative	13 (13)	5 (5.3)		22 (13.7)	4 (9.3)		19 (21.1)	4 (22.2)		18 (16.8)	2 (13.3)
Regimen			0.0308			0.6423			0.4321			0.0889
Myeloablative	43 (43)	55 (58.5)		91 (56.5)	26 (60.5)		22 (24.4)	6 (33.3)		46 (43.0)	3 (20.0)
Reduced intensity/Non-myeloablative	57 (57)	39 (41.5)		70 (43.5)	17 (39.5)		68 (75.6)	12 (66.7)		61 (37.0)	12 (80.0)
Melphalan			0.0494			0.2466			0.4321			0.7717
No	68 (68)	51 (54.3)		89 (55.3)	28 (65.1)		87 (96.7)	18 (100.0)		82 (76.6)	12 (80.0)
Yes (BEAM, Melphalan 140, 200, Fludarabine/Melphalan)	32 (32)	43 (45.7)		72 (44.7)	15 (34.9)		3 (3.3)	0		25 (23.4)	3 (20.0)
WHO Mucositis			0.0692			0.6927			0.9906			0.9256
< Grade 2	68 (68)	52 (55.3)		95 (62.5)	27 (65.9)		58 (70.7)	12 (70.6)		63 (63.0)	9 (64.3)
≥ Grade 2	32 (32)	42 (44.7)		57 (37.5)	14 (34.1)		24 (29.3)	5 (29.4)		37 (37.0)	5 (35. 7)
Dental plaque score			0.9939			0.0635			0.6743			0.3468
< 20%	58 (65.9)	54 (65.9)		94 (66.7)	32 (82.1)		53 (67.1)	13 (72.2)		64 (66.0)	11 (78.6)
≥ 20%	30 (34.1)	28 (34.1)		47 (33.3)	7 (17.9)		26 (32.9)	5 (27.8)		33 (34.0)	3 (21.4)
Salivary flow at baseline visit before transplantation			0.4619			1			0.1686			0.3672
< 1 mL/min	47 (48.5)	37 (43.0)		66 (42.9)	18 (42.9)		44 (51.2)	6 (33.3)		48 (47.5)	9 (60.0)
≥ 1 mL/min	50 (51.5)	49 (57.0)		88 (57.1)	24 (57.1)		42 (48.8)	12 (66.7)		53 (52.5)	6 (40.0)
Tooth brushing			0.3968			0.8941			0.0932			0.4114
< twice per day	20 (20.6)	24 (25.8)		36 (22.9)	9 (22.0)		18 (20.5)	7 (38.9)		24 (22.6)	2 (13.3)
≥ twice per day	77 (79.4)	69 (74.2)		121 (77.1)	32 (78.0)		70 (79.5)	11 (61.1)		82 (77.4)	13 (86.7)
Dental flossing			0.4227			0.0173			0.9959			0.7115
< once per day	52 (55.3)	46 (49.5)		80 (52.6)	13 (31.7)		46 (52.9)	9 (52.9)		58 (55.2)	7 (50.0)
≥ once per day	42 (44.7)	47 (50.5)		72 (42.4)	28 (68.3)		41 (47.1)	8.(47.1)		47 (44.8)	7 (50.0)
Dental Visits			0.5595			0.4159			0.5834			0.8575
Never or only for acute problems	23 (23.2)	25 (26.9)		43 (27.0)	9 (20.9)		24 (27.0)	6 (33.3)		26 (24.5)	4 (26.7)
Routinely	76 (76.8)	68 (73.1)		116 (73)	34 (79.1)		65 (73.0)	12 (66.7)		80 (75.5)	11 (73.3)
Prior Chemotherapy			0.818			0.7874			1			0.8688
No	5 (5)	4 (4.3)		6 (3.8)	2 (4.7)		5 (5.6)	1 (5.6)		6 (5.6)	1 (6.7)
Yes	95 (95)	89 (95.7)		154 (96.2)	41 (95.3)		85 (94.4)	17 (94.4)		101 (94.4)	14 (93.3)
Taste change from prior chemotherapy			0.1046			0.0464			0.9267			0.6711
No	80 (80)	65 (69.9)		118 (73.8)	25 (58.1)		61 (67.8)	12 (66.7)		77 (72.0)	10 (66.7)
Yes	20 (20)	28 (30.1)		42 (26.3)	18 (41.9)		29 (32.2)	6 (33.3)		30 (28.0)	5 (33.3)
Taste change reported at baseline assessment			0.5246			0.0027			0.5203			0.3052
No	92 (93.9)	86 (91.5)		150 (93.8)	33 (78.6)		83 (93.3)	16 (88.9)		99 (93.4)	15 (100.0)
Yes	6 (6.1)	8 (8.5)		10 (6.2)	9 (21.4)		6 (6.7)	2 (11.1)		7 (6.6)	0
Ever report taste change during hospitalization (oral symptoms)			0.0007			0.3064			0.9089			0.3494
No	79 (79)	53 (56.4)*		102 (67.1)	24 (58.5)		47 (57.3)	10 (58.8)		63 (63.0)	7 (50.0)
Yes	21 (21)	41 (43.6)		50 (32.9)	17 (41.5)		35 (42.7)	7 (41.2)		37 (37.0)	7 (50.0)
Ever have taste change in 24hrs (at visit)						<.0001			0.0001			<.0001
No				115 (81.6)	4 (22.2)*		65 (85.5)	5 (38.5)*		93 (93.9)	2 (13.3)
Yes				26 (18.4)	14 (77.8)		11 (14.5)	8 (61.5)		6 (6.1)	13 (86.7)
Ever have taste sensitivity reduced in 24hrs (at visit)						<.0001			0.0018			<.0001
No				123 (87.2)	9 (50.0)		71 (92.2)	8 (61.5)		94 (94.9)	4 (26.7)
Yes				18 (12.8)	9 (50,0)		6 (7.8)	5 (38.5)		5 (5.1)	11 (73.3)
Salivary flow (at follow-up visits)						0.0483			0.3353			0.0112
< 1 mL/min				82 (56.9)	29 (74.4)		29 (52.7)	10 (66.7)		43 (44.8)	12 (80.0)
≥ 1 mL/min				62 (43.1)	10 (25.6)		26 (47.3)	5 (33.3)		53 (55.2)	3 (20.0)
p-values are the results from t-tests or chi-square tests
Note: The score used during hospitalization period was the worst score as measured on the patient questionnaire.
*Inconsistencies exist due to discordant answers to different questions (e.g. say no to having taste change but say yes to taste change in the last 24 hours)
